# Supplementary material for: Neuropathological lesions in intravenous BCG-stimulated K18-hACE2 mice challenged with SARS-CoV-2
Source: Vet Res. 2024 May 31;55:71. doi: 10.1186/s13567-024-01325-7 (PMC11143641; doi:10.1186/s13567-024-01325-7)
Supplement: Supplementary file 2 — Additional file 2. Detailed histological score of the animals from both groups for the different brain sections. Sections analysed are: olfactory bulb, pyriform cortex, septum-striatum, cerebral cortex, hippocampus, thalamus, hypothalamus, caudal mesencephalon, pons, cerebellum, and spinal cord scoring each lesion from 0 to 5. [file 13567_2024_1325_MOESM2_ESM.xlsx]

## Sheet: Histopathological score values
		Group 1/ SARS-CoV-2																									Group 2/BCG-SARS-CoV-2)
		3 dpi	3 dpi	3 dpi	3 dpi	3 dpi	3 dpi	4 dpi	4 dpi	4 dpi	4 dpi	4 dpi	4 dpi	5 dpi	6 dpi	7 dpi	7 dpi	8 dpi	8 dpi	8 dpi	8 dpi	8 dpi	8 dpi				3 dpi	3 dpi	3 dpi	3 dpi	3 dpi	4 dpi	4 dpi	4 dpi	4 dpi	4 dpi	4 dpi	5 dpi	6 dpi	6 dpi	7 dpi	7 dpi	7 dpi	8 dpi	8 dpi	8 dpi	8 dpi
		1.1	1.2	1.3	1.4	1.5	1.6	1.7	1.8	1.9	1.10	1.11	1.12	1.13	1.14	1.15	1.16	1.17	1.18	1.19	1.20	1.21	1.22				2.1	2.2	2.3	2.4	2.5	2.6	2.7	2.8	2.9	2.10	2.11	2.12	2.13	2.14	2.15	2.16	2.17	2.18	2.19	2.20	2.21
Olfactory bulb	Non-suppurative meningoencephalitis	0	0	0	0	0	0	0	0	1	0	0	0	0	0	0	0	0	0	0	0	0	0		Olfactory bulb	Non-suppurative meningoencephalitis	0	0	0	0	0	0	0	0	0	0	0	0	0	0	0	0	0	0	0	0	0
	Perivascular lymphocytic cuffings	0	0	0	0	0	0	0	0	1	0	0	0	0	0	1	1	0	0	0	0	0	0			Perivascular lymphocytic cuffings	0	0	0	0	1	0	0	0	0	0	0	1	2	2	2	1	0	0	0	0	0
	Vasculitis	0	0	0	0	0	0	0	0	0	0	0	0	0	0	0	1	0	0	0	0	0	0			Vasculitis	0	0	0	0	1	0	1	0	0	0	0	1	2	2	1	0	1	0	0	0	0
	Perivascular haemorrhage	0	0	0	0	1	0	0	1	0	0	0	0	0	0	0	0	0	0	0	0	0	0			Perivascular haemorrhage	0	0	0	1	0	0	0	0	0	0	1	0	0	2	0	0	0	0	0	0	0
	Thrombosis	0	0	0	0	0	0	0	0	0	0	0	0	0	0	0	0	0	0	0	0	0	0			Thrombosis	0	0	0	0	0	0	0	0	0	0	0	0	0	0	0	0	0	0	0	0	0
	Shrunken neurons	0	0	0	0	0	0	0	0	0	0	0	0	1	1	0	2	0	0	0	0	0	0			Shrunken neurons	0	0	0	0	1	0	1	0	1	1	1	1	2	2	2	2	1	0	0	0	0
	Neuropil spongiosis (cytoplasmic ballooning)	0	0	0	1	0	0	0	0	0	0	0	0	0	0	0	2	0	0	0	0	0	0			Neuropil spongiosis (cytoplasmic ballooning).	0	0	0	0	1	0	2	0	1	1	0	1	2	1	1	1	2	0	0	0	0
	White matter tract myelin sheath vacuolation	0	0	0	0	0	0	0	0	0	0	0	0	0	0	0	0	0	0	0	0	0	0			White matter tract myelin sheath vacuolation	0	0	0	0	0	0	1	0	1	0	0	0	0	0	1	0	0	0	0	0	0
	Microglial activation (neuronophagia)	0	0	0	0	0	0	0	0	0	0	0	0	2	3	4	3	0	0	0	0	0	0			Microglial activation (neuronophagia)	0	0	0	0	0	0	0	0	0	0	0	2	4	3	3	4	3	0	0	0	1
	Oligodendrocyte activation (satellitosis)	0	0	0	0	0	0	0	0	0	0	0	0	2	2	2	2	0	0	0	0	0	0			Oligodendrocyte activation (satellitosis)	0	0	0	0	0	0	0	0	0	0	0	1	2	2	2	0	1	0	0	0	0
	Astroglial activation (astrogliosis)	0	0	0	0	0	0	0	0	0	0	0	0	0	2	2	2	0	0	0	0	0	0			Astroglial activation (astrogliosis)	0	0	0	0	1	0	1	0	1	0	0	1	2	2	1	2	1	0	0	0	1
Pyriform cortex	Non-suppurative meningoencephalitis	0	0	0	0	0	0	0	0	0	0	0	0	0	1	1	0	0	0	0	0	0	0		Pyriform cortex	Non-suppurative meningoencephalitis	0	0	0	0	0	0	1	0	0	0	0	0	1	2	3	1	2	0	0	0	0
	Perivascular lymphocytic cuffings	0	0	0	0	0	0	0	0	0	0	0	0	1	1	4	2	0	0	0	0	0	0			Perivascular lymphocytic cuffings	0	0	0	0	0	0	0	0	0	0	0	2	3	4	5	2	3	0	0	0	0
	Vasculitis	0	0	0	0	0	0	0	0	1	1	0	0	0	0	2	0	0	0	0	0	0	0			Vasculitis	0	0	1	0	1	0	0	0	0	0	1	2	3	3	4	0	2	0	0	0	0
	Perivascular/subarachnoid haemorrhage	0	0	0	0	1	0	0	1	0	0	1	0	2	2	0	0	0	0	0	0	0	0			Perivascular/subarachnoid haemorrhage	0	0	1	0	0	1	0	0	0	0	0	1	2	0	2	0	0	0	0	0	0
	Thrombosis	0	0	0	0	0	0	0	0	0	0	0	0	0	0	2	0	0	0	0	0	0	0			Thrombosis	0	0	1	0	0	0	0	0	0	0	0	0	0	0	0	1	2	0	0	0	0
	Shrunken neurons	0	0	1	1	0	0	0	0	1	0	0	0	1	1	2	2	0	0	0	0	0	0			Shrunken neurons	0	0	1	2	3	1	1	1	1	0	1	1	2	2	2	1	2	1	1	0	0
	Neuropil spongiosis (cytoplasmic ballooning)	0	0	0	0	0	0	0	0	1	0	0	0	0	0	2	2	0	0	0	0	0	0			Neuropil spongiosis (cytoplasmic ballooning).	0	0	1	1	1	0	0	0	0	0	0	1	1	1	4	1	3	0	0	0	0
	Microglial activation (neuronophagia)	0	0	0	0	0	0	0	0	0	0	0	0	2	3	3	2	0	0	0	1	1	0			Microglial activation (neuronophagia)	0	0	0	0	1	0	1	0	1	0	1	3	3	3	3	3	3	0	0	0	1
	Oligodendrocyte activation (satellitosis)	1	1	0	0	0	1	0	0	1	0	0	0	1	2	2	2	0	0	0	0	0	0			Oligodendrocyte activation (satellitosis)	0	0	1	1	1	0	1	0	1	1	1	0	2	1	1	1	1	0	0	0	0
	Astroglial activation (astrogliosis)	0	0	0	0	0	0	0	0	0	0	0	0	1	2	2	2	0	0	0	1	1	1			Astroglial activation (astrogliosis)	1	0	1	1	1	1	1	1	1	1	0	1	3	3	2	2	3	1	1	0	1
Septum-striatum	Perivascular lymphocytic cuffings	0	0	0	0	0	0	0	0	0	0	0	0	2	3	3	3	0	0	0	0	0	0		Septum-striatum	Perivascular lymphocytic cuffings	0	0	0	0	0	0	1	0	0	0	0	2	4	5	5	3	5	0	0	0	0
	Vasculitis	0	0	0	0	0	0	0	0	1	0	0	0	1	2	4	3	0	0	0	0	0	0			Vasculitis	0	0	1	0	0	0	0	0	0	1	1	2	2	3	5	3	4	0	0	0	0
	Perivascular haemorrhage	0	0	1	0	0	0	0	0	0	0	0	0	0	1	3	2	0	0	0	0	0	0			Perivascular haemorrhage	0	0	1	0	0	0	0	0	0	1	0	1	0	0	1	4	1	0	0	0	0
	Thrombosis	0	0	0	0	0	0	0	0	0	0	0	0	0	0	1	2	0	1	1	0	0	0			Thrombosis	0	0	1	1	0	0	1	0	0	1	1	0	0	2	2	1	2	0	0	0	0
	Shrunken neurons	0	0	0	0	0	0	0	0	0	0	0	0	1	2	3	0	0	0	0	0	0	0			Shrunken neurons	0	0	1	2	1	0	1	0	1	1	1	2	3	2	2	1	2	0	0	0	0
	Neuropil spongiosis (cytoplasmic ballooning)	0	0	0	0	0	0	0	1	0	0	0	0	1	2	2	2	0	0	0	0	0	0			Neuropil spongiosis (cytoplasmic ballooning).	0	0	0	1	0	0	1	0	0	0	1	1	3	2	4	1	3	0	0	0	0
	White matter tract myelin sheath vacuolation	0	0	1	0	0	0	1	0	1	1	0	0	1	2	3	2	0	0	0	0	1	0			White matter tract myelin sheath vacuolation	1	1	0	0	1	0	0	0	1	0	1	1	1	3	3	1	3	0	0	0	0
	Microglial activation (neuronophagia)	1	0	1	0	1	0	0	0	1	0	1	1	2	3	4	3	1	1	1	1	1	0			Microglial activation (neuronophagia)	1	0	0	1	1	0	2	1	1	1	1	2	3	4	3	3	4	1	1	0	1
	Oligodendrocyte activation (satellitosis)	0	0	1	0	0	0	1	1	1	1	0	0	1	2	1	2	0	0	0	0	0	0			Oligodendrocyte activation (satellitosis)	1	1	1	1	1	1	1	1	1	1	1	2	2	2	3	2	2	1	1	0	0
	Astroglial activation (astrogliosis)	0	0	0	0	0	0	0	0	0	0	0	0	1	3	3	2	0	0	0	1	1	1			Astroglial activation (astrogliosis)	0	0	1	1	1	0	1	1	1	1	1	2	4	2	3	2	3	1	1	0	1
Cerebral cortex	Non-suppurative meningoencephalitis	0	0	0	0	0	0	0	0	1	0	0	0	1	1	1	1	0	0	0	0	0	0		Cerebral cortex	Non-suppurative meningoencephalitis	0	0	0	0	0	0	0	0	0	0	0	0	1	2	3	0	1	0	0	0	0
	Perivascular lymphocytic cuffings	0	0	0	0	0	0	0	0	0	0	0	0	2	2	3	3	0	0	0	0	0	0			Perivascular lymphocytic cuffings	0	0	0	0	0	0	0	0	0	0	0	3	3	3	4	4	4	0	0	0	0
	Vasculitis	0	0	0	0	0	0	0	0	0	0	0	0	2	3	3	2	0	0	0	0	0	0			Vasculitis	0	0	1	0	0	0	0	0	0	0	1	2	2	3	4	3	3	0	0	0	0
	Perivascular/subarachnoid haemorrhage	0	0	0	1	1	0	0	1	0	0	0	1	1	1	1	0	0	0	0	0	0	0			Perivascular/subarachnoid haemorrhage	0	0	0	0	0	0	0	0	0	0	0	1	0	0	1	1	2	0	0	0	0
	Thrombosis	0	0	0	0	0	0	0	0	0	0	0	0	0	0	1	0	0	0	0	0	0	0			Thrombosis	0	0	0	3	0	0	0	0	1	1	1	0	0	0	0	1	1	0	0	0	0
	Shrunken neurons	0	0	0	1	0	0	0	0	1	0	0	0	2	2	2	2	1	2	1	1	1	1			Shrunken neurons	1	0	2	2	1	1	2	1	1	1	2	2	3	2	3	1	1	1	1	0	1
	Neuropil spongiosis (cytoplasmic ballooning)	0	0	0	0	0	0	0	0	0	0	0	0	1	4	2	4	1	1	1	0	0	0			Neuropil spongiosis (cytoplasmic ballooning).	0	0	0	0	0	0	1	0	0	0	0	3	4	3	3	2	3	0	0	0	0
	Microglial activation (neuronophagia)	0	0	0	1	1	0	0	1	0	0	1	1	2	3	3	3	1	1	1	1	1	0			Microglial activation (neuronophagia)	1	0	2	1	1	0	2	1	1	1	1	3	3	3	3	3	3	1	1	0	1
	Oligodendrocyte activation (satellitosis)	1	1	0	0	0	1	0	0	1	0	0	0	2	2	2	2	0	0	0	0	0	0			Oligodendrocyte activation (satellitosis)	1	0	1	1	2	1	1	1	1	1	1	1	1	3	2	1	3	1	1	0	0
	Astroglial activation (astrogliosis)	1	1	0	0	0	1	0	0	0	0	0	0	1	2	1	2	1	1	1	1	1	1			Astroglial activation (astrogliosis)	1	0	1	1	1	1	1	1	1	0	1	2	3	2	2	3	3	1	1	0	1
Hippocampus	Perivascular lymphocytic cuffings	0	0	0	0	0	0	0	0	0	0	0	0	0	0	3	1	0	0	0	0	0	0		Hippocampus	Perivascular lymphocytic cuffings	0	0	0	0	0	0	0	0	0	0	0	0	2	1	4	2	1	0	0	0	0
	Vasculitis	0	0	0	0	0	0	0	0	0	0	0	0	0	0	2	0	0	0	0	0	0	0			Vasculitis	0	0	0	0	0	0	0	0	0	0	1	1	1	1	2	0	0	0	0	0	0
	Perivascular haemorrhage	1	1	2	0	0	1	0	0	1	0	0	0	0	0	1	0	1	1	1	0	0	0			Perivascular haemorrhage	0	0	0	0	0	0	1	0	0	0	1	0	0	0	0	0	0	0	0	1	0
	Thrombosis	0	0	0	0	0	0	0	0	0	0	0	0	0	0	0	0	0	0	0	0	0	0			Thrombosis	0	0	0	2	0	0	0	0	0	0	1	0	0	1	0	0	0	0	0	0	0
	Shrunken neurons	0	0	0	0	0	0	0	0	0	0	0	0	1	1	0	1	0	0	0	0	0	0			Shrunken neurons	0	0	0	0	0	0	0	0	0	0	1	1	2	1	2	2	2	0	0	0	0
	Neuropil spongiosis (cytoplasmic ballooning)	0	0	0	0	0	0	0	0	1	0	0	0	0	1	0	0	0	0	0	0	0	0			Neuropil spongiosis (cytoplasmic ballooning).	0	0	0	0	0	0	0	0	0	0	1	1	2	0	2	1	1	0	0	0	0
	Microglial activation (neuronophagia)	0	0	0	0	0	0	0	0	1	0	0	0	0	1	3	2	0	0	0	0	0	0			Microglial activation (neuronophagia)	0	0	0	0	0	0	0	0	0	0	0	1	1	1	3	3	3	0	0	0	0
	Oligodendrocyte activation (satellitosis)	0	0	0	0	0	0	0	0	0	0	0	0	0	0	1	0	0	0	0	0	0	0			Oligodendrocyte activation (satellitosis)	0	0	0	0	0	0	0	0	0	0	0	1	1	1	2	2	1	0	0	0	0
	Astroglial activation (astrogliosis)	0	0	0	0	0	0	0	0	0	0	0	0	0	0	1	1	0	0	0	0	0	0			Astroglial activation (astrogliosis)	0	0	0	0	0	0	0	0	0	0	0	1	1	1	2	2	2	0	0	0	0
Thalamus	Perivascular lymphocytic cuffings	0	0	0	1	0	0	0	0	1	0	0	0	3	3	4	1	0	0	0	0	0	0		Thalamus	Perivascular lymphocytic cuffings	0	0	0	0	1	0	1	0	0	0	0	2	3	4	5	4	3	0	0	0	0
	Vasculitis	0	0	0	0	0	0	0	0	1	0	0	0	2	3	3	1	0	0	0	0	0	0			Vasculitis	0	0	0	0	0	0	0	0	0	1	1	1	3	2	3	3	3	0	0	0	0
	Perivascular haemorrhage	0	0	1	0	0	0	0	0	0	0	0	0	0	1	0	0	0	0	0	0	0	0			Perivascular haemorrhage	0	0	0	0	0	0	0	0	0	1	1	0	2	2	0	2	2	0	0	0	0
	Thrombosis	0	0	0	0	0	0	0	0	0	0	0	0	0	0	1	0	0	0	0	0	0	0			Thrombosis	0	0	0	1	1	0	1	0	1	2	2	1	0	0	0	3	3	0	0	0	0
	Shrunken neurons	0	0	1	0	0	0	0	0	1	0	0	0	1	1	2	1	0	0	0	0	0	0			Shrunken neurons	1	0	1	1	1	1	2	1	1	1	2	2	3	4	3	3	3	1	1	0	0
	Neuropil spongiosis (cytoplasmic ballooning)	0	0	0	0	0	0	0	0	0	0	0	0	1	3	2	1	0	0	0	0	0	0			Neuropil spongiosis (cytoplasmic ballooning)	0	0	0	0	0	0	0	0	0	0	0	3	4	2	4	4	4	0	0	0	0
	White matter tract myelin sheath vacuolation	0	0	0	0	0	0	0	0	0	0	0	0	0	1	3	0	0	0	0	0	0	0			White matter tract myelin sheath vacuolation	0	0	0	0	0	0	0	0	0	0	0	1	3	1	3	4	3	0	0	0	0
	Microglial activation (neuronophagia)	0	0	0	0	1	0	0	0	1	0	1	1	2	3	4	3	0	0	0	1	1	0			Microglial activation (neuronophagia)	0	0	1	1	1	0	2	0	1	1	1	3	3	3	4	3	3	0	0	0	1
	Oligodendrocyte activation (satellitosis)	1	1	1	0	1	1	1	0	0	1	1	0	1	2	3	2	0	0	0	0	0	0			Oligodendrocyte activation (satellitosis)	1	1	1	1	1	1	2	1	1	1	1	2	3	3	3	3	3	1	1	0	0
	Astroglial activation (astrogliosis)	0	0	1	0	0	0	1	0	0	1	0	0	1	3	1	1	0	0	0	1	1	1			Astroglial activation (astrogliosis)	1	1	1	1	1	0	1	1	1	1	1	3	3	3	3	1	1	1	1	0	1
Hipothalamus	Perivascular lymphocytic cuffings	0	0	0	1	0	0	0	0	0	0	0	0	2	3	3	3	0	0	0	0	0	0		Hipothalamus	Perivascular lymphocytic cuffings	0	0	0	0	1	0	1	0	1	0	0	3	3	3	5	4	4	0	0	0	0
	Vasculitis	0	0	0	0	0	0	0	0	0	0	0	0	1	3	3	2	0	0	0	0	0	0			Vasculitis	0	0	0	0	0	0	0	0	0	1	1	1	3	2	3	3	3	0	0	0	0
	Perivascular haemorrhage	0	0	1	0	0	0	0	0	0	0	0	0	0	1	0	0	0	0	0	0	0	0			Perivascular haemorrhage	0	0	0	0	0	0	0	0	1	2	2	0	1	2	2	3	0	0	0	0	0
	Thrombosis	0	0	0	0	0	0	0	0	0	0	0	0	0	0	1	2	0	0	0	0	0	0			Thrombosis	0	0	0	2	1	1	1	1	0	2	1	1	0	0	0	3	0	1	1	0	0
	Shrunken neurons	0	0	1	0	0	0	0	0	1	0	0	0	2	0	2	1	0	0	0	0	0	0			Shrunken neurons	1	0	1	1	2	0	1	0	1	1	1	3	4	2	3	2	4	0	0	0	0
	Neuropil spongiosis (cytoplasmic ballooning)	0	0	0	0	0	0	0	0	0	0	0	0	1	3	3	1	0	0	0	0	0	0			Neuropil spongiosis (cytoplasmic ballooning)	0	0	0	0	0	0	1	0	0	0	0	3	4	2	4	3	5	0	0	0	0
	White matter tract myelin sheath vacuolation	0	0	0	0	0	0	0	0	0	0	0	0	0	1	3	0	0	0	0	0	0	0			White matter tract myelin sheath vacuolation	0	0	0	0	0	0	0	0	0	0	0	3	3	2	3	4	5	0	0	0	0
	Microglial activation (neuronophagia)	0	0	0	0	0	0	0	0	0	0	0	0	2	3	4	3	1	1	1	1	1	0			Microglial activation (neuronophagia)	1	0	1	1	1	0	1	0	1	1	1	3	3	3	5	3	5	0	0	0	1
	Oligodendrocyte activation (satellitosis)	1	1	1	0	0	1	1	1	0	1	0	0	1	2	3	1	1	1	1	0	0	0			Oligodendrocyte activation (satellitosis)	0	1	1	1	1	1	1	1	1	1	1	1	3	3	3	3	5	1	1	0	0
	Astroglial activation (astrogliosis)	0	0	0	0	0	0	0	0	0	0	0	0	1	3	1	1	0	0	0	1	1	1			Astroglial activation (astrogliosis)	0	0	1	1	1	0	1	1	1	1	1	3	3	3	3	2	3	1	1	0	1
Caudal mesencephalon	Non-suppurative meningoencephalitis	0	0	0	0	0	0	0	0	0	0	0	0	0	0	1	1	0	0	0	0	0	0		Caudal mesencephalon	Non-suppurative meningoencephalitis	0	0	0	0	0	0	0	0	0	0	0	0	0	2	3	2	3	0	0	0	0
	Perivascular lymphocytic cuffings	0	0	0	0	0	0	0	0	0	0	0	0	2	3	5	4	0	0	0	0	0	0			Perivascular lymphocytic cuffings	0	0	0	0	1	0	1	0	0	0	0	4	2	4	4	3	2	0	0	0	0
	Vasculitis	0	0	0	0	0	0	0	0	0	0	0	0	2	3	3	3	0	0	0	0	0	0			Vasculitis	0	0	0	0	0	0	0	0	1	1	1	3	2	3	3	3	2	0	0	0	0
	Perivascular/subarachnoid haemorrhage	0	0	0	0	0	0	0	0	0	0	0	0	2	0	0	0	0	0	0	0	0	0			Perivascular/subarachnoid haemorrhage	0	0	0	0	0	0	0	0	0	1	1	0	2	3	2	3	0	0	0	0	0
	Thrombosis	0	0	0	0	0	0	0	0	0	0	0	0	0	0	1	2	0	0	0	0	0	0			Thrombosis	0	0	0	1	1	0	0	0	1	2	1	1	0	2	0	3	2	0	0	0	0
	Shrunken neurons	0	0	1	0	0	0	1	0	1	1	0	0	1	2	1	1	0	0	0	0	0	0			Shrunken neurons	1	1	0	2	2	1	2	1	1	1	1	3	4	3	4	3	3	1	1	0	0
	Neuropil spongiosis (cytoplasmic ballooning)	0	0	0	0	0	0	0	0	0	0	0	0	1	3	2	1	0	0	0	0	0	0			Neuropil spongiosis (cytoplasmic ballooning).	0	0	0	0	0	0	1	0	0	0	0	3	4	2	4	4	3	0	0	0	0
	White matter tract myelin sheath vacuolation	0	0	0	0	0	0	0	0	0	0	0	0	0	2	2	0	0	0	0	0	0	0			White matter tract myelin sheath vacuolation	0	0	0	0	0	0	0	0	0	0	0	1	3	3	3	3	4	0	0	0	0
	Microglial activation (neuronophagia)	0	0	1	1	0	0	1	0	2	1	0	0	2	3	4	4	1	1	1	0	0	0			Microglial activation (neuronophagia)	1	1	1	1	1	1	3	1	1	1	1	3	3	3	4	3	4	1	1	0	0
	Oligodendrocyte activation (satellitosis)	0	0	1	1	0	0	0	0	1	0	0	0	1	3	3	2	1	1	1	0	0	0			Oligodendrocyte activation (satellitosis)	0	0	0	2	1	1	2	1	1	1	1	1	3	2	3	3	3	1	1	0	0
	Astroglial activation (astrogliosis)	0	0	1	0	0	0	1	0	1	1	0	0	1	3	1	3	1	1	1	0	0	0			Astroglial activation (astrogliosis)	1	1	1	1	1	1	2	1	1	1	1	2	3	2	3	2	3	1	1	0	0
Pons	Non-suppurative meningoencephalitis	0	0	0	0	0	0	0	0	0	0	0	0	0	0	0	1	0	0	0	0	0	0		Pons	Non-suppurative meningoencephalitis	0	0	0	0	0	0	0	0	0	0	0	0	0	2	3	2	2	0	0	0	0
	Perivascular lymphocytic cuffings	0	0	0	0	0	0	0	0	0	0	0	0	2	2	3	4	0	0	0	0	0	0			Perivascular lymphocytic cuffings	0	0	0	0	1	0	1	0	0	0	0	2	2	4	3	2	3	0	0	0	0
	Vasculitis	0	0	0	0	0	0	0	0	0	0	0	0	3	3	2	3	0	0	0	0	0	0			Vasculitis	0	0	0	0	0	0	0	0	1	1	1	1	2	3	3	1	2	0	0	0	0
	Perivascular/subarachnoid haemorrhage	0	0	1	1	0	0	1	0	1	1	0	0	0	0	0	0	1	1	1	0	0	0			Perivascular/subarachnoid haemorrhage	0	1	0	0	0	1	0	1	1	2	0	0	2	3	2	3	2	1	1	1	0
	Thrombosis	0	0	0	0	0	0	0	0	0	0	0	0	0	0	0	1	0	0	0	0	0	0			Thrombosis	0	0	0	1	1	0	0	0	1	1	1	0	0	2	0	2	2	0	0	0	0
	Shrunken neurons	0	0	1	0	0	0	1	0	1	1	0	0	1	2	0	1	0	0	0	0	0	0			Shrunken neurons	1	1	0	2	2	1	2	1	1	1	1	2	3	2	2	3	3	1	1	0	0
	Neuropil spongiosis (cytoplasmic ballooning)	0	0	0	0	0	0	0	0	0	0	0	0	0	2	0	1	0	0	0	0	0	0			Neuropil spongiosis (cytoplasmic ballooning).	0	0	0	0	0	0	1	0	0	0	0	2	3	1	5	2	2	0	0	0	0
	White matter tract myelin sheath vacuolation	0	0	0	1	0	0	0	0	0	0	0	0	0	4	1	3	1	1	1	0	0	0			White matter tract myelin sheath vacuolation	0	0	0	0	1	0	1	0	1	0	1	1	3	3	5	3	3	0	0	0	0
	Microglial activation (neuronophagia)	0	0	1	1	0	0	1	0	1	2	0	0	1	4	3	3	1	1	1	0	0	0			Microglial activation (neuronophagia)	0	1	0	1	1	0	2	0	1	1	1	2	3	3	3	3	3	0	0	0	0
	Oligodendrocyte activation (satellitosis)	0	0	1	1	0	0	1	0	1	1	0	0	1	3	2	2	1	1	1	0	0	0			Oligodendrocyte activation (satellitosis)	1	1	1	2	1	1	2	1	1	1	2	1	3	2	5	3	3	1	1	0	0
	Astroglial activation (astrogliosis)	0	0	0	0	0	0	0	0	1	0	0	0	1	3	2	3	0	0	0	0	0	0			Astroglial activation (astrogliosis)	0	0	0	1	1	0	1	0	1	1	1	2	3	2	3	2	2	0	0	0	0
Cerebellum	Non-suppurative meningoencephalitis	0	0	0	0	0	0	0	0	0	0	0	0	0	0	0	0	0	0	0	0	0	0		Cerebellum	Non-suppurative meningoencephalitis	0	0	0	0	0	0	0	0	0	0	0	0	0	0	3	0	0	0	0	0	0
	Perivascular lymphocytic cuffings	0	0	0	0	0	0	0	0	0	0	0	0	0	0	0	0	0	0	0	0	0	0			Perivascular lymphocytic cuffings	0	0	0	0	0	0	0	0	0	0	0	0	1	2	2	2	1	0	0	0	0
	Vasculitis	0	0	0	0	0	0	0	0	0	0	0	0	0	0	0	0	0	0	0	0	0	0			Vasculitis	0	0	0	0	0	0	0	0	0	0	0	0	0	0	1	2	0	0	0	0	0
	Perivascular/subarachnoid haemorrhage	0	0	0	0	0	0	0	0	0	0	0	0	0	0	0	0	0	0	0	0	0	0			Perivascular/subarachnoid haemorrhage	0	0	0	0	0	0	0	0	1	1	0	0	0	0	0	2	0	0	0	0	0
	Thrombosis	0	0	0	0	0	0	0	0	0	0	0	0	0	0	0	0	0	0	0	0	0	0			Thrombosis	0	0	0	0	0	0	0	0	1	2	0	0	0	0	0	0	0	0	0	0	0
	Shrunken neurons	0	0	0	0	0	0	0	0	0	0	0	0	0	0	0	1	0	0	0	0	0	0			Shrunken neurons	0	0	0	0	0	0	0	0	0	0	1	1	1	3	1	2	2	0	0	0	0
	Neuropil spongiosis (cytoplasmic ballooning)	0	0	0	0	0	0	0	0	0	0	0	0	0	0	0	0	0	0	0	0	0	0			Neuropil spongiosis (cytoplasmic ballooning).	0	0	0	0	0	0	0	0	0	0	0	0	0	0	0	0	0	0	0	0	0
	White matter tract myelin sheath vacuolation	0	0	0	0	0	0	0	0	0	0	0	0	0	0	1	4	0	0	0	0	0	0			White matter tract myelin sheath vacuolation	0	0	0	0	0	0	0	0	0	0	0	0	1	1	1	2	0	0	0	0	0
	Microglial activation (neuronophagia)	0	0	0	0		0	0	0	1	0	0	0	1	1	1	1	0	0	0	0	0	0			Microglial activation (neuronophagia)	0	0	0	0	0	0	0	0	0	0	0	1	0	1	1	1	0	0	0	0	0
	Oligodendrocyte activation (satellitosis)	0	0	0	0	1	0	0	0	1	0	1	1	1	2	2	3	0	0	0	0	0	0			Oligodendrocyte activation (satellitosis)	0	0	0	0	0	1	0	1	0	0	0	1	2	2	2	2	2	1	1	0	0
	Astroglial activation (astrogliosis)	0	0	0	0	0	0	0	0	0	0	0	0	1	1	1	1	0	0	0	0	0	0			Astroglial activation (astrogliosis)	0	0	0	0	0	0	0	0	0	0	0	1	1	1	1	1	1	0	0	0	0
Spinal cord	Non-suppurative meningoencephalitis	0	0	0	0	0	0	0	0	0	0	0	0	0	0	0	1	0	0	0	0	0	0		Spinal cord	Non-suppurative meningoencephalitis	0	0	0	0	0	0	0	0	0	0	0	0	0	0	0	2	0	0	0	0	0
	Perivascular lymphocytic cuffings	0	0	0	0	0	0	0	0	0	0	0	0	2	2	0	1	0	0	0	0	0	0			Perivascular lymphocytic cuffings	0	0	0	0	0	0	0	0	0	0	0	1	2	1	2	2	2	0	0	0	0
	Vasculitis	0	0	0	0	0	0	0	0	0	0	0	0	1	3	0	1	0	0	0	0	0	0			Vasculitis	0	0	0	0	0	0	0	0	0	0	0	1	0	0	1	2	0	0	0	0	0
	Perivascular/subarachnoid haemorrhage	0	0	0	0	0	0	0	0	0	0	0	0	0	1	0	0	0	0	0	0	0	0			Perivascular/subarachnoid haemorrhage	0	0	0	1	0	1	0	0	0	0	0	0	0	0	0	3	0	0	0	0	0
	Thrombosis	0	0	0	0	0	0	0	0	0	0	0	0	0	0	0	1	0	0	0	0	0	0			Thrombosis	0	0	0	0	0	0	0	0	0	0	0	0	0	0	0	0	0	0	0	0	0
	Shrunken neurons	0	0	0	0	0	0	0	0	0	0	0	0	1	2	1	1	0	0	0	0	0	0			Shrunken neurons	0	0	1	0	1	0	1	0	1	0	0	1	3	2	2	1	2	0	0	0	0
	Neuropil spongiosis (cytoplasmic ballooning)	0	0	0	0	0	0	0	0	0	0	0	0	0	1	0	1	0	0	0	0	0	0			Neuropil spongiosis (cytoplasmic ballooning).	0	0	0	0	0	0	0	0	0	0	0	1	1	0	3	3	0	0	0	0	0
	White matter tract myelin sheath vacuolation	0	0	0	0	0	0	0	0	0	0	0	0	2	4	1	3	0	0	0	0	0	0			White matter tract myelin sheath vacuolation	0	0	0	1	0	0	2	0	0	0	0	1	2	2	1	3	0	0	0	0	0
	Microglial activation (neuronophagia)	0	0	0	0	0	0	0	0	0	0	0	0	0	2	3	2	0	0	0	1	1	1			Microglial activation (neuronophagia)	0	0	0	1	1	0	1	0	1	0	1	1	2	1	3	3	2	0	0	0	1
	Oligodendrocyte activation (satellitosis)	0	0	0	0	0	0	0	0	0	0	0	0	2	2	2	3	0	0	0	1	1	0			Oligodendrocyte activation (satellitosis)	0	0	2	2	1	1	1	1	1	1	1	1	1	1	1	2	1	1	1	0	0
	Astroglial activation (astrogliosis)	0	0	0	0	0	0	0	0	0	0	0	0	1	1	1	1	0	0	0	0	0	0			Astroglial activation (astrogliosis)	0	0	0	1	1	0	1	1	1	1	1	1	1	1	2	1	1	1	1	0	0
TOTAL		7	6	22	13	8	6	12	7	33	14	6	5	92	169	181	162	15	17	16	13	14	7		TOTAL		18	12	34	54	55	21	70	25	49	53	62	138	210	208	265	228	225	25	25	2	14
[truncated: 6 more columns]
