# Supplementary material for: Neuropathological lesions in intravenous BCG-stimulated K18-hACE2 mice challenged with SARS-CoV-2
Source: Vet Res. 2024 May 31;55:71. doi: 10.1186/s13567-024-01325-7 (PMC11143641; doi:10.1186/s13567-024-01325-7)
Supplement: Supplementary file 3 — Additional file 3. Detailed neuronal immunoexpresion score of the animals from both groups for the different brain sections. Immunoexpresion was scored from 0 to 5 according to their degree of extension, based on the proportion of affected neurons. [file 13567_2024_1325_MOESM3_ESM.xlsx]

## Sheet: IHC score values
IHC SARS COV 2	Group 1/ SARS-CoV-2
	3 dpi	3 dpi	3 dpi	3 dpi	3 dpi	3 dpi	4 dpi	4 dpi	4 dpi	4 dpi	4 dpi	4 dpi	5 dpi	6 dpi	7 dpi	7 dpi	8 dpi	8 dpi	8 dpi	8 dpi	8 dpi	8 dpi
	1.1	1.2	1.3	1.4	1.5	1.6	1.7	1.8	1.9	1.10	1.11	1.12	1.13	1.14	1.15	1.16	1.17	1.18	1.19	1.20	1.21	1.22
Olfactory bulb	0	0	0	0	0	0	0	0	0	0	0	0	0	0	3	0	0	0	0	0	0	0
Pyriform cortex	0	0	0	0	0	0	0	0	0	0	0	0	3	3	4	3	0	0	0	0	0	0
Septum/striatum	0	0	0	0	0	0	0	0	0	0	0	0	5	3	5	0	0	0	0	0	0	0
Cerebral cortex	0	0	0	0	0	0	0	0	0	0	0	0	4	5	5	5	0	0	0	0	0	0
Hippocampus	0	0	0	0	0	0	0	0	0	0	0	0	4	4	4	4	0	0	0	0	0	0
Hipothalamus	0	0	0	0	0	0	0	0	0	0	0	0	5	5	5	5	0	0	0	0	0	0
Thalamus	0	0	0	0	0	0	0	0	0	0	0	0	5	5	5	5	0	0	0	0	0	0
Caudal mesencephalon	0	0	0	0	0	0	0	0	0	0	0	0	5	5	5	5	0	0	0	0	0	0
Pons	0	0	0	0	0	0	0	0	0	0	0	0	4	5	4	5	0	0	0	0	0	0
Cerebellum	0	0	0	0	0	0	0	0	0	0	0	0	0	0	0	0	0	0	0	0	0	0
Spinal cord	0	0	0	0	0	0	0	0	0	0	0	0	3	5	4	4	0	0	0	0	0	0
TOTAL	0	0	0	0	0	0	0	0	0	0	0	0	38	40	44	36	0	0	0	0	0	0
IHC SARS COV 2	Group 2 / BCG-SARS-CoV-2)
	3 dpi	3 dpi	3 dpi	3 dpi	3 dpi	4 dpi	4 dpi	4 dpi	4 dpi	4 dpi	4 dpi	5 dpi	6 dpi	6 dpi	7 dpi	7 dpi	7 dpi	8 dpi	8 dpi	8 dpi	8 dpi
	2.1	2.2	2.3	2.4	2.5	2.6	2.7	2.8	2.9	2.10	2.11	2.12	2.13	2.14	2.15	2.16	2.17	2.18	2.19	2.20	2.21
Olfactory bulb	0	0	0	0	2	0	3	0	2	0	1	2	2	3	2	2	3	0	0	0	0
Pyriform cortex	0	0	0	3	0	0	3	0	0	0	3	3	4	3	3	3	4	0	0	0	0
Septum/striatum	0	0	0	1	0	0	2	0	2	0	0	5	5	5	4	5	5	0	0	0	0
Cerebral cortex	0	0	0	1	0	0	2	0	2	0	2	5	5	4	4	5	5	0	0	0	0
Hippocampus	0	0	0	0	0	0	0	0	0	0	0	4	5	3	4	3	4	0	0	0	0
Hipothalamus	0	0	0	0	0	0	2	0	3	0	0	5	5	5	5	5	5	0	0	0	0
Thalamus	0	0	0	1	0	0	3	0	2	0	0	5	4	5	4	5	5	0	0	0	0
Caudal mesencephalon	0	0	0	0	0	0	1	0	2	0	0	5	5	5	4	5	5	0	0	0	0
Pons	0	0	0	0	0	0	0	0	3	0	0	5	5	3	4	5	4	0	0	0	0
Cerebellum	0	0	0	0	0	0	0	0	0	0	0	0	0	0	0	0	0	0	0	0	0
Spinal cord	0	0	0	0	0	0	0	0	2	0	0	3	4	2	3	5	4	0	0	0	0
TOTAL	0	0	0	6	2	0	16	0	18	0	6	42	44	38	37	43	44	0	0	0	0
IHC SARS COV 2	Group 3 / Negative control group
	4.1	4.2	4.3	4.4
Olfactory bulb	0	0	0	0
Pyriform cortex	0	0	0	0
Septum/striatum	0	0	0	0
Cerebral cortex	0	0	0	0
Hippocampus	0	0	0	0
Hipothalamus	0	0	0	0
Thalamus	0	0	0	0
Caudal mesencephalon	0	0	0	0
Pons	0	0	0	0
Cerebellum	0	0	0	0
Spinal cord	0	0	0	0
TOTAL	TOTAL	0	0	0
